# Supplementary material for: Venous Segmental Flow Changes after Superficial Venous Intervention Demonstrating by Quantitative Phase-Contrast Magnetic Resonance Analysis: Preliminary Data from a Longitudinal Cohort Study
Source: J Pers Med. 2022 Jun 19;12(6):1000. doi: 10.3390/jpm12061000 (PMC9224938; doi:10.3390/jpm12061000)
Supplement: Supplementary file 1 [file jpm-12-01000-s001.zip]

Archive with 1 entries (1 files):
- jpm-1691126-supplementary.mp4
